# Supplementary material for: PoMPK3, an MAPK Gene from Purslane (Portulaca oleracea), Conferred Salt Tolerance in Transgenic Arabidopsis thaliana
Source: Plants (Basel). 2025 Nov 14;14(22):3478. doi: 10.3390/plants14223478 (PMC12656311; doi:10.3390/plants14223478)
Supplement: Supplementary file 1 [file plants-14-03478-s001.zip]

Archive with 5 entries (3 files):
- plants-3950757-supplementary/
- plants-3950757-supplementary/revised figures and tables/
- plants-3950757-supplementary/revised figures and tables/Figures in 600DPI.zip
- plants-3950757-supplementary/revised figures and tables/Supplementary Figures.pdf
- plants-3950757-supplementary/revised figures and tables/Supplementary Tables.xlsx
