# Supplementary material for: PoMPK3, an MAPK Gene from Purslane (Portulaca oleracea), Conferred Salt Tolerance in Transgenic Arabidopsis thaliana
Source: Plants (Basel). 2025 Nov 14;14(22):3478. doi: 10.3390/plants14223478 (PMC12656311; doi:10.3390/plants14223478)
Supplement: Supplementary file 1 [file plants-14-03478-s001.zip › plants-3950757-supplementary/revised figures and tables/Supplementary Tables.xlsx]

## Sheet: S1
Table S1. Primer information for qRT-PCR determination
Gene		Accession ID	Encoding enzyme	Primer F	Primer R	Product size (bp)	Tm (°C)
Reference gene for A. thaliana	AtUBQ10	NCBI accession No. NM_001084884.5	Ubiquitin 10	ACCGTGATCAAGATGCAGAT	TGCTTGCCGGCGAAAATAAG	158	58
	AtPP2A	NCBI accession No. NM_001331905.1	protein phosphatase 2A	TTCAAATCCGATCCGCCAGG	CGGCATCTTGAAAAGCCACC	184	60
Reference gene for P. oleracea	PoTUB	Phytozome accession No. FUN_003921	tubulin	ATCTCAAGCGCCCAGAACAA	GTACACGTTGATCCGCTCCA	198	60
	PoActin7	Phytozome accession No. FUN_033957	β-actin 7	CCATCCAGGCCGTTCTTTCT	ATTTCCCGTTCGGCTGATGT	220	62
CDS amplification	PoMPK3		mitogen-activated protein kinase 3	CACCATGGCCGCCAATCCGGCAT	TCATAGCCTATTCAGGATTCAAT	1113	58
qRT-PCR for ABA metabolic genes	AtNCED3	NCBI accession No. NM_112304.3	9-cis-epoxycarotenoid dioxygenase 3	CCGTTAGCCGGACAATCATTTATT	CGGTTTGTTTTAGTGTACCTTGTG	121	60
	AtPYR1	NCBI accession No. NM_117896.3	pyrabactin resistance 1	TTACCAAGTGAAGATCGACGG	GTTGTAGCTCAGTGTATGGAG	144	60
	AtABF3	NCBI accession No. NM_001342246.1	ABRE-binding factor 3	ACGATGCTCGACAAGATTGAG	GAAGGAATCTGACCAACCAC	161	60
qRT-PCR for ion transporter genes	AtHKT1	NCBI accession No. NM_117099.6	high-affinity K⁺ transporter 1	CCACAATTACCAAGTGAAGATCG	TCCACCTTAGGATGCGTCTAT	119	60
	AtNHX1	NCBI accession No. NM_122597.3	Na+/H+ exchanger 1	GATCGGACGGTTCGACAA	GTAGCTCAGTGTATGGAGTTG	116	60
	AtSOS1	NCBI accession No. AF256224.1	salt overly sensitive 1	CAGTGACAAATAGACGCATCC	ATGAATCATCGTTGGTTCAGGGA	177	60

## Sheet: S2
Table S2. Statistics of the number of genes in the module of WGCNA
Module	Gene number
black	69
blue	149
brown	76
cyan	392
greenyellow	167
grey	151
lightyellow	43
pink	67
red	69
turquoise	260

## Sheet: S3
Table S3. TFs and functional genes in module greenyellow
Symbol	Description	CK-Root-1	CK-Root-2	CK-Root-3	T1-Root-1	T1-Root-2	T1-Root-3	T2-Root-1	T2-Root-2	T2-Root-3
AAO	KMT08828.1 hypothetical protein BVRB_6g135520 [Beta vulgaris subsp. vulgaris] [Beta vulgaris]	4.66164	5.77795	5.97003	4.70127	5.94188	6.45014	4.72438	5.74384	5.85629
AATL1	AEP14525.1 lysine/histidine transporter [Phytolacca acinosa]	6.67982	7.63198	7.44083	6.55983	7.66347	7.73635	7.38382	7.56936	8.16768
ACA2	XP_021714454.1 calcium-transporting ATPase 2, plasma membrane-type-like [Chenopodium quinoa]	3.89579	4.46041	4.57743	3.774	4.87184	5.17732	4.01194	4.80349	5.30728
AGL61	XP_021844412.1 agamous-like MADS-box protein AGL61 [Spinacia oleracea]	1.74846	3.31861	2.78952	0.624803	2.79577	3.47418	0.671746	3.41224	2.68549
AKT1	AAF81249.1 putative potassium channel protein Mkt1p [Mesembryanthemum crystallinum]	3.35896	3.63122	4.02059	3.15623	3.56657	4.468	2.41224	4.08975	3.50779
AMFR	KMT03191.1 hypothetical protein BVRB_8g197400 [Beta vulgaris subsp. vulgaris] [Beta vulgaris]	3.93753	4.1152	3.65421	2.02928	3.77663	3.488	2.07485	3.35994	3.68358
AMY1.1	XP_010690292.1 PREDICTED: alpha-amylase [Beta vulgaris subsp. vulgaris] [Beta vulgaris]	1.569	2.62106	2.66835	1.48954	1.64708	1.49416	1.2762	1.72901	2.58256
APF2	XP_010681417.1 PREDICTED: aspartyl protease family protein 2 [Beta vulgaris subsp. vulgaris] [Beta vulgaris]	3.57446	3.81198	3.79442	3.00684	4.6884	4.62743	3.2279	4.45628	4.01908
ARR3	XP_021731172.1 two-component response regulator ARR17-like isoform X2 [Chenopodium quinoa]	6.68867	7.79693	7.71418	5.94893	6.92715	7.56916	6.32335	7.27189	7.47798
ASP	XP_010689900.1 PREDICTED: 21 kDa seed protein [Beta vulgaris subsp. vulgaris] [Beta vulgaris]	6.28075	7.93262	7.41115	6.2099	6.78291	6.90815	7.68959	7.31621	9.0862
At1g34750	XP_007018763.1 PREDICTED: probable protein phosphatase 2C 10 [Theobroma cacao]	5.41718	6.42474	6.1697	5.05311	5.85679	6.26115	5.35053	5.98943	6.61256
At1g57610	XP_021761836.1 calcium uniporter protein 6, mitochondrial-like [Chenopodium quinoa]	3.34781	4.24626	3.91571	2.56047	3.67751	4.69661	3.60514	4.03395	4.58892
At1g60710	XP_021745924.1 probable aldo-keto reductase 4 [Chenopodium quinoa]	4.25142	4.97879	4.42028	4.38225	5.81504	4.57186	3.12516	4.43976	6.19472
At1g61340	KAH9611849.1 hypothetical protein KSS87_019528 [Heliosperma pusillum]	3.37448	4.68027	4.30005	2.98021	4.8532	5.46904	3.68605	5.12627	5.01199
At1g68410	KAH9605246.1 hypothetical protein KSS87_002434 [Heliosperma pusillum]	3.39698	4.30677	4.48207	3.24945	3.95958	4.37072	2.92353	4.00881	4.86364
At1g78860	KMT13169.1 hypothetical protein BVRB_4g085750 [Beta vulgaris subsp. vulgaris] [Beta vulgaris]	5.72263	6.97446	7.13803	5.9883	6.39479	7.13445	5.92003	6.96956	7.61006
At2g19130	XP_010666218.1 PREDICTED: G-type lectin S-receptor-like serine/threonine-protein kinase At2g19130 [Beta vulgaris subsp. vulgaris] [Beta vulgaris]	1.8508	2.49031	2.33971	1.24428	2.7966	2.26093	1.77863	2.64062	2.71984
At2g33490	XP_010682679.1 PREDICTED: uncharacterized protein At2g33490 [Beta vulgaris subsp. vulgaris] [Beta vulgaris]	4.92177	5.54563	5.6006	4.3181	5.50042	6.0674	4.63935	5.47496	6.15086
At3g10080	XP_021730537.1 germin-like protein subfamily 3 member 2 [Chenopodium quinoa]	3.46087	4.01632	4.57337	3.05693	4.85504	5.36208	4.00729	4.73053	4.92282
At3g14260	XP_010668277.1 PREDICTED: protein LURP-one-related 11-like [Beta vulgaris subsp. vulgaris] [Beta vulgaris]	5.51712	6.18626	5.81734	4.66517	5.38042	5.90256	4.58219	5.74846	5.91272
At3g16150	XP_016163064.1 probable isoaspartyl peptidase/L-asparaginase 2 [Arachis ipaensis]	7.27349	6.7017	6.99126	5.03338	6.6871	7.28955	6.0306	6.4612	6.80149
At3g47520	XP_021860403.1 malate dehydrogenase, chloroplastic-like [Spinacia oleracea]	6.16428	5.65366	6.11853	4.68201	6.06876	6.55772	5.87317	6.53478	6.27988
At4g33920	XP_044487998.1 probable protein phosphatase 2C 63 [Mangifera indica]	4.01926	5.24439	4.69466	3.2944	5.07082	5.25667	3.64777	5.01614	5.50363
At5g15350	XP_021863239.1 umecyanin-like [Spinacia oleracea]	3.13356	4.168	3.91638	3.90101	3.98103	4.58706	2.71458	4.16768	4.57743
At5g39130	XP_021765481.1 germin-like protein subfamily 1 member 17 [Chenopodium quinoa]	1.07929	2.43749	1.83147	1.60692	2.16318	2.16446	2.12168	1.56803	3.08984
At5g41590	XP_021838399.1 protein LURP-one-related 17-like [Spinacia oleracea]	1.24428	1.6663	1.29514	0.811471	2.32106	2.00971	1.16221	2.73162	1.3454
BBE1	KMT04022.1 hypothetical protein BVRB_8g187250 [Beta vulgaris subsp. vulgaris] [Beta vulgaris]	1.90265	2.79535	2.57483	0.997112	2.41034	2.43696	1.22836	2.65787	2.27679
BHLH153	XP_021845542.1 transcription factor bHLH153 isoform X2 [Spinacia oleracea]	4.27426	4.62609	5.03993	3.27635	4.02883	4.68863	3.9296	3.61153	4.54813
BZIP18	XP_010665860.1 PREDICTED: uncharacterized protein LOC104883107 [Beta vulgaris subsp. vulgaris] [Beta vulgaris]	4.60146	5.60256	5.61742	4.2919	5.4986	5.77663	4.54665	5.32513	5.90171
CBP60E	XP_010674139.1 PREDICTED: calmodulin-binding protein 60 B-like [Beta vulgaris subsp. vulgaris] [Beta vulgaris]	0	0	0.798258	0.822118	0.725087	3.71556	0.703987	2.22866	2.61518
CBSX5	XP_010675633.1 PREDICTED: CBS domain-containing protein CBSX5 [Beta vulgaris subsp. vulgaris] [Beta vulgaris]	3.13406	4.0966	4.12656	3.88947	4.50925	5.05402	3.63865	4.82533	4.61064
CDR1	KNA06676.1 hypothetical protein SOVF_178820 [Spinacia oleracea]	2.618	2.92771	1.82823	1.07656	3.43082	3.04771	0.706641	3.05398	2.74157
CESA3	XP_010667061.1 PREDICTED: cellulose synthase A catalytic subunit 3 [UDP-forming] [Beta vulgaris subsp. vulgaris] [Beta vulgaris]	4.26761	5.05424	5.57301	4.62819	5.13603	5.7516	4.55477	4.99779	5.50316
CIGR1	XP_021725970.1 chitin-inducible gibberellin-responsive protein 1-like [Chenopodium quinoa]	5.20555	5.61138	4.93249	3.5918	5.96132	5.69916	4.05007	6.00302	6.12722
CKX5	XP_021759904.1 cytokinin dehydrogenase 5-like [Chenopodium quinoa]	2.36177	3.01436	3.61023	3.05658	3.48864	3.69109	3.0351	2.68616	4.35769
CML18	KAA8522013.1 hypothetical protein F0562_012673 [Nyssa sinensis]	4.00971	5.15725	4.66295	2.42035	4.68252	4.83597	2.83086	4.46035	4.92139
CML2	XP_021649235.1 calmodulin-like protein 3 [Hevea brasiliensis]	5.36191	6.70864	6.5521	3.94289	5.87571	6.44444	3.97021	5.75256	6.66151
CML27	XP_010671432.1 PREDICTED: calcium-binding allergen Ole e 8 [Beta vulgaris subsp. vulgaris] [Beta vulgaris]	5.50764	4.47112	4.53984	3.55275	5.46012	4.89772	4.11927	5.09512	5.02326
COBL7	XP_021722265.1 COBRA-like protein 7 [Chenopodium quinoa]	3.68784	5.42697	5.22558	2.42277	5.21362	5.42928	2.853	5.36762	5.64438
COPT6	XP_022730900.1 copper transporter 1-like [Durio zibethinus]	1.19156	0.887525	1.33056	0.988412	1.35727	3.0321	0.403813	3.16672	3.15153
CRK26	XP_034697791.1 putative receptor-like protein kinase At4g00960 isoform X2 [Vitis riparia]	2.54942	3.19818	3.1564	2.25248	3.32366	4.33242	3.60845	3.52544	3.99086
CRK35	XP_019104764.1 PREDICTED: putative receptor-like protein kinase At4g00960 [Beta vulgaris subsp. vulgaris] [Beta vulgaris]	4.10409	5.80622	5.30221	3.75114	4.89797	5.62962	3.34951	5.09908	5.59162
CRP1	XP_021732218.1 pentatricopeptide repeat-containing protein At5g42310, mitochondrial [Chenopodium quinoa]	2.51096	3.56352	3.3553	2.25852	3.22558	3.61648	2.17664	3.08389	4.02006
CRRSP8	XP_021745156.1 cysteine-rich receptor-like protein kinase 10 [Chenopodium quinoa]	2.3297	3.23818	2.81044	1.82782	2.29778	2.09356	1.93772	2.45339	3.59443
CSLC12	XP_021767671.1 probable xyloglucan glycosyltransferase 12 [Chenopodium quinoa]	2.43643	4.2919	4.92671	1.80157	4.74846	5.4521	2.44467	4.25073	5.17045
CSLC5	XP_010685175.1 PREDICTED: probable xyloglucan glycosyltransferase 5 [Beta vulgaris subsp. vulgaris] [Beta vulgaris]	4.35276	5.09988	5.4357	4.37851	5.05072	5.81234	4.55195	5.04824	5.72009
CSLD2	KAH0691635.1 hypothetical protein KY289_018993 [Solanum tuberosum]	4.78042	5.25701	5.48043	4.20524	5.02157	5.52231	4.44255	5.24077	5.77167
CYP707A2	XP_021716109.1 abscisic acid 8'-hydroxylase 2-like [Chenopodium quinoa]	5.82451	7.48926	7.74308	4.40449	6.01848	7.54279	4.05389	6.7956	7.66446
CYP78A4	XP_010682779.1 PREDICTED: cytochrome P450 78A5 [Beta vulgaris subsp. vulgaris] [Beta vulgaris]	3.14339	3.33113	3.97499	2.00072	3.38529	3.70266	2.49134	3.48117	3.39067
CYS5	XP_031268679.1 cysteine proteinase inhibitor 5-like [Pistacia vera]	6.28307	7.51828	7.05924	5.31723	6.5982	6.94736	5.81258	6.36973	6.77545
CYSTM12	KNA16814.1 hypothetical protein SOVF_085780 [Spinacia oleracea]	3.86285	4.36513	3.68471	3.25746	4.10274	4.97255	3.4862	4.21591	3.94869
DIR19	XP_021858132.1 dirigent protein 22-like [Spinacia oleracea]	4.38004	5.13373	5.35371	4.45273	4.83208	6.50335	4.96051	6.22491	6.02671
DMP4	XP_021845031.1 uncharacterized protein LOC110784892 [Spinacia oleracea]	3.29763	3.43936	3.77926	1.91456	2.4862	2.86255	1.93282	3.87381	3.72552
Dnajb1	XP_010681831.1 PREDICTED: dnaJ homolog subfamily B member 13-like [Beta vulgaris subsp. vulgaris] [Beta vulgaris]	3.3238	5.47777	5.38478	3.35248	3.72629	5.39177	2.854	4.78806	5.32794
DREB1D	XP_024028683.1 LOW QUALITY PROTEIN: dehydration-responsive element-binding protein 1A [Morus notabilis]	3.14029	1.3173	2.15607	0.757877	4.09921	3.03034	0	3.96347	3.33285
DTX49	XP_010676553.1 PREDICTED: protein DETOXIFICATION 49 [Beta vulgaris subsp. vulgaris] [Beta vulgaris]	2.6017	4.08091	3.69811	2.79909	2.5568	3.19093	2.61471	3.34042	3.36821
EDR2L	XP_034687921.1 protein ENHANCED DISEASE RESISTANCE 2 [Vitis riparia]	4.42385	5.27314	5.16924	3.75243	5.65226	5.85738	4.556	5.45121	5.59084
ERF022	XP_021741179.1 ethylene-responsive transcription factor ERF021-like [Chenopodium quinoa]	0.243669	2.47534	1.8488	0	1.10434	2.46493	0	1.74157	1.09018
ERF026	KNA13869.1 hypothetical protein SOVF_112730 [Spinacia oleracea]	0.986957	2.16414	2.20163	0.928276	2.5787	2.71017	1.18206	1.85439	3.59192
ERF109	XP_031379337.1 ethylene-responsive transcription factor ERF109-like [Punica granatum]	1.86513	2.05207	1.65673	0.68437	2.95382	1.9668	1.76086	2.2107	2.79681
EXL5	XP_021853885.1 protein EXORDIUM-like 5 [Spinacia oleracea]	2.97783	4.79878	5.32499	2.2135	4.79514	5.4495	3.48813	5.11674	6.00113
EXLA1	XP_010690676.1 PREDICTED: expansin-like A3 [Beta vulgaris subsp. vulgaris] [Beta vulgaris]	6.52104	7.89558	7.71173	6.02086	6.27337	7.45338	6.0412	7.09629	7.88222
EXO	XP_021740247.1 protein EXORDIUM-like [Chenopodium quinoa]	6.41022	6.85838	7.18959	3.91972	6.73701	7.33713	5.38229	7.32566	7.86992
F6'H2	XP_021738493.1 protein DMR6-LIKE OXYGENASE 2-like [Chenopodium quinoa]	1.16027	0.810649	1.42277	0.97159	1.25459	2.55704	1.51652	1.36961	2.3454
FER	XP_021739425.1 receptor-like protein kinase FERONIA [Chenopodium quinoa]	4.9977	5.78115	5.93083	4.29087	5.12739	5.68782	4.34504	5.27735	5.68058
FLA17	KAA8544386.1 hypothetical protein F0562_022398 [Nyssa sinensis]	3.28747	3.81198	4.4646	3.50957	4.7703	5.1842	3.63981	4.17688	4.63662
FLA18	XP_010677585.1 PREDICTED: fasciclin-like arabinogalactan protein 16 [Beta vulgaris subsp. vulgaris] [Beta vulgaris]	2.20727	3.43776	4.62796	1.69688	3.30086	4.52988	1.8508	3.36975	4.48607
FLA9	XP_021756889.1 fasciclin-like arabinogalactan protein 9 [Chenopodium quinoa]	4.12309	6.68181	6.85944	4.56377	5.69432	6.60083	3.98996	6.36664	6.8104
FRO4	XP_021726716.1 ferric reduction oxidase 4-like [Chenopodium quinoa]	3.85669	4.52413	4.59854	4.44626	4.34013	5.48874	2.61282	6.64042	6.00491
GA2OX2	XP_021769991.1 gibberellin 2-beta-dioxygenase 2-like [Chenopodium quinoa]	4.44831	5.70775	5.57043	4.50481	5.95529	6.25974	4.92419	5.43916	6.15957
GAE1	XP_021731398.1 UDP-glucuronate 4-epimerase 1 [Chenopodium quinoa]	6.9666	7.27638	7.45046	6.07217	7.72778	7.53763	6.39599	7.52155	7.74898
GAE6	XP_021745928.1 UDP-glucuronate 4-epimerase 6-like [Chenopodium quinoa]	5.93187	6.70906	7.04167	5.13586	6.17015	6.51564	5.40973	6.34263	7.0386
GATL8	XP_021731187.1 probable galacturonosyltransferase-like 8 [Chenopodium quinoa]	4.14902	5.0197	4.63917	2.54942	5.19105	4.88938	3.16752	4.69811	5.18986
GAUT1	XP_021856488.1 polygalacturonate 4-alpha-galacturonosyltransferase [Spinacia oleracea]	4.16495	4.90992	5.14217	3.87007	4.38364	5.07664	3.91657	4.39965	5.36779
GDPDL3	XP_021759066.1 glycerophosphodiester phosphodiesterase GDPDL3-like [Chenopodium quinoa]	4.27776	5.79644	6.12563	4.54331	4.95568	6.04538	4.2335	5.09626	6.16718
GIG1	XP_021733998.1 protein POLYCHOME-like [Chenopodium quinoa]	1.62574	3.77336	3.34639	1.57337	3.04422	3.47638	1.79743	3.05624	3.63807
GLC1	XP_010662898.1 PREDICTED: glucan endo-1,3-beta-glucosidase [Vitis vinifera]	5.40909	7.1676	7.05855	5.15632	6.49934	7.33375	5.93913	6.6664	7.40363
HERK1	XP_021866043.1 receptor-like protein kinase HERK 1 [Spinacia oleracea]	5.85442	6.44218	6.8474	5.30104	5.89195	6.54583	5.08232	6.14403	6.45773
HIPP39	XP_021724484.1 heavy metal-associated isoprenylated plant protein 2-like [Chenopodium quinoa]	4.28496	5.1313	5.18186	4.15202	5.43823	6.01471	4.75638	5.48169	5.82084
IBH1	XP_021762813.1 transcription factor IBH1-like [Chenopodium quinoa]	2.77379	2.79909	2.64801	1.07793	2.43483	2.33657	1.64293	2.36401	2.23511
IQM4	XP_010696533.1 PREDICTED: IQ domain-containing protein IQM1 [Beta vulgaris subsp. vulgaris] [Beta vulgaris]	3.69811	5.08555	5.02941	3.65466	4.95643	5.73398	4.62562	5.60763	5.67285
IQM5	XP_010696533.1 PREDICTED: IQ domain-containing protein IQM1 [Beta vulgaris subsp. vulgaris] [Beta vulgaris]	4.24626	5.68714	5.43833	4.01141	4.95977	5.90475	4.02715	5.6014	6.03982
IREG2	XP_021765986.1 solute carrier family 40 member 1-like isoform X1 [Chenopodium quinoa]	4.64806	4.95368	4.7365	4.00135	4.45279	5.35477	3.60893	5.40698	4.86106
JMJ706	XP_010677367.1 PREDICTED: lysine-specific demethylase JMJ706 [Beta vulgaris subsp. vulgaris] [Beta vulgaris]	3.48993	3.56523	3.99349	3.25565	3.87371	4.79847	3.62527	3.29822	4.62877
LAF1	XP_010667574.1 PREDICTED: transcription factor LAF1-like [Beta vulgaris subsp. vulgaris] [Beta vulgaris]	1.63923	1.87578	2.31208	1.58592	2.83653	2.98878	0.659011	1.8953	2.73053
LEA41	XP_021861783.1 late embryogenesis abundant protein Lea5-like [Spinacia oleracea]	3.46415	4.43669	3.82283	3.14714	5.06798	5.43906	4.39321	5.22736	5.34181
LLG1	KAG7534416.1 hypothetical protein ISN45_Aa08g019750 [Arabidopsis thaliana x Arabidopsis arenosa]	4.27158	5.47233	5.41461	3.52105	4.86042	5.41951	3.2397	4.6761	5.25157
LOX3.1	XP_021865220.1 linoleate 13S-lipoxygenase 3-1, chloroplastic-like [Spinacia oleracea]	4.37455	5.68944	5.54405	3.89647	5.70061	6.58658	5.06204	5.83451	6.3837
LRK10L-1.1	XP_021749543.1 LEAF RUST 10 DISEASE-RESISTANCE LOCUS RECEPTOR-LIKE PROTEIN KINASE-like 1.2 isoform X1 [Chenopodium quinoa]	5.15231	5.7685	5.58658	4.01114	5.21023	5.33332	4.17497	5.03655	5.2912
MDIS2	XP_010667642.1 PREDICTED: protein MALE DISCOVERER 1-like [Beta vulgaris subsp. vulgaris] [Beta vulgaris]	4.41075	5.46774	5.3512	3.80869	5.26697	5.80162	3.96116	5.66127	5.73617
MEE23	XP_021860243.1 berberine bridge enzyme-like 13 [Spinacia oleracea]	4.11253	4.4833	5.45769	4.61659	4.72689	5.44969	3.72039	5.74456	6.02281
MFSD5	XP_021774986.1 molybdate-anion transporter-like [Chenopodium quinoa]	4.31484	5.68417	5.55536	4.41779	4.81788	5.14392	3.87036	4.78722	5.17025
MPK3	XP_010689418.1 PREDICTED: mitogen-activated protein kinase 3 [Beta vulgaris subsp. vulgaris] [Beta vulgaris]	5.30356	7.26568	7.02516	4.49057	7.13656	7.92373	6.35993	7.35181	7.94001
MUCI21	XP_021851428.1 uncharacterized protein LOC110790980 isoform X1 [Spinacia oleracea]	2.07451	3.1491	2.83714	2.40026	3.93998	4.20101	1.98659	3.65042	4.00827
MYB44	KNA12256.1 hypothetical protein SOVF_127650 [Spinacia oleracea]	6.77134	7.40703	7.81175	6.12398	7.01675	7.4391	6.18245	7.2596	7.49945
MYB73	KNA12256.1 hypothetical protein SOVF_127650 [Spinacia oleracea]	6.65163	7.54608	7.78293	5.74122	6.76175	7.30864	5.80268	7.21361	7.63102
NAC030	XP_021748763.1 NAC domain-containing protein 30-like [Chenopodium quinoa]	1.66857	4.80658	4.62252	1.98586	2.77083	3.64501	2.77653	3.46441	4.57186
NDT1	XP_010684596.1 PREDICTED: nicotinamide adenine dinucleotide transporter 1, chloroplastic [Beta vulgaris subsp. vulgaris] [Beta vulgaris]	3.16044	3.54905	3.47028	3.20492	3.54819	4.71458	3.29939	4.03351	5.40378
NHL13	XP_021771962.1 NDR1/HIN1-like protein 13 [Chenopodium quinoa]	4.21979	5.83053	5.284	3.19472	5.09487	6.05619	3.06195	5.22666	6.04487
NHL2	ACH63239.1 harpin-induced protein [Rheum australe]	6.07202	6.02525	5.73566	4.71034	6.72006	6.49693	5.02605	6.62711	6.55514
NHL3	ACH63239.1 harpin-induced protein [Rheum australe]	7.25148	6.66613	6.61487	5.03699	7.33016	7.20697	5.72312	7.13153	7.22446
NHL6	XP_021730708.1 NDR1/HIN1-like protein 6 [Chenopodium quinoa]	3.15462	3.2461	3.63958	2.87066	4.02361	5.14897	4.02041	4.42412	4.42988
NSL1	XP_002273740.2 PREDICTED: MACPF domain-containing protein NSL1 [Vitis vinifera]	4.57507	5.71743	5.61959	4.63854	5.58002	5.93767	5.02945	5.53584	6.048
NTL9	XP_010671302.1 PREDICTED: protein NTM1-like 9 isoform X1 [Beta vulgaris subsp. vulgaris] [Beta vulgaris]	6.38179	6.87951	6.7052	5.60214	6.79431	6.77967	5.41782	6.46725	6.92094
OBAP1A	XP_010673310.1 PREDICTED: oil body-associated protein 1A [Beta vulgaris subsp. vulgaris] [Beta vulgaris]	0.996389	2.56949	2.49851	1.28511	1.81476	1.82456	0.279768	2.20945	2.46153
OBGM	XP_021849263.1 probable GTP-binding protein OBGM, mitochondrial [Spinacia oleracea]	6.38108	6.96893	6.38479	5.98646	6.16692	6.93689	5.57037	7.31481	7.17223
OFUT20	XP_006482838.1 O-fucosyltransferase 20 isoform X2 [Citrus sinensis]	2.57337	4.38038	4.65157	2.66221	3.6565	4.94664	2.19755	4.48388	5.23086
OFUT35	XP_021715000.1 uncharacterized protein At1g04910-like [Chenopodium quinoa]	4.52005	5.28902	5.62635	4.39115	4.70354	5.68499	4.60615	4.9808	5.82535
Os02g0178400	XP_031405868.1 protein transport protein Sec61 subunit gamma [Punica granatum]	1.77231	2.53481	2.88967	1.47353	3.00917	3.37337	2.77062	3.10165	3.07313
PAO2	XP_021845331.1 probable polyamine oxidase 2 [Spinacia oleracea]	4.5837	5.40095	5.14914	4.6307	5.22342	5.73604	5.18808	5.50453	6.40922
PATROL1	KNA23391.1 hypothetical protein SOVF_025290 [Spinacia oleracea]	4.87922	5.64354	5.60309	4.36015	4.89893	5.56529	4.29778	5.28784	5.41583
PBL19	XP_021756437.1 probable serine/threonine-protein kinase PBL19 [Chenopodium quinoa]	3.43242	4.81957	4.74141	3.78962	4.43389	5.43136	3.84459	4.41326	5.50903
PBL3	XP_010683239.1 PREDICTED: protein kinase 2B, chloroplastic [Beta vulgaris subsp. vulgaris] [Beta vulgaris]	3.91073	4.43709	4.95038	4.03931	4.95889	5.26735	4.03413	4.58316	5.3095
PBL5	XP_021716304.1 probable serine/threonine-protein kinase PBL7 [Chenopodium quinoa]	2.82191	4.21156	3.48311	2.65329	3.50526	3.76914	2.49365	3.36191	3.94869
PCS1	GER24776.1 eukaryotic aspartyl protease family protein [Striga asiatica]	4.51784	5.72055	6.12006	4.55551	6.30062	6.84026	5.36706	6.55779	6.72761
PER44	XP_021853136.1 peroxidase 44-like [Spinacia oleracea]	6.04525	7.42923	7.18317	3.60086	5.86116	6.74629	3.95131	6.60992	6.7878
PER57	XP_021843634.1 peroxidase 57-like [Spinacia oleracea]	4.55305	6.15795	6.32416	4.90891	5.99186	6.61864	6.07555	6.62082	6.75339
PER63	XP_021859348.1 peroxidase 31-like [Spinacia oleracea]	2.22959	3.39012	3.52569	3.02875	3.63587	3.8679	2.99077	3.11137	3.91207
PHI-1	RHN56160.1 putative phosphate-induced protein [Medicago truncatula]	2.94953	5.5735	6.1776	1.96717	5.05619	6.07649	1.82089	5.54223	6.71887
PLP9	XP_021852131.1 probable inactive patatin-like protein 9 [Spinacia oleracea]	3.94925	4.91179	4.69722	3.84408	5.78246	5.41383	4.40599	5.24024	4.80586
PME7	XP_020425275.1 probable flavin-containing monooxygenase 1 [Prunus persica]	2.78534	3.83076	4.22079	2.2228	3.43696	3.71864	2.14241	3.40694	4.18317
PNAE	XP_021731703.1 methylesterase 3-like [Chenopodium quinoa]	3.57978	4.24527	3.9963	3.36555	3.5145	4.29572	2.71414	4.62743	4.10501
PP16-1	XP_021855508.1 elicitor-responsive protein 1 isoform X2 [Spinacia oleracea]	3.22435	4.62982	3.97453	2.85997	4.33842	5.29057	4.28762	4.40959	4.98025
PPA3	XP_021757781.1 soluble inorganic pyrophosphatase 1-like [Chenopodium quinoa]	6.19948	7.80043	7.62248	5.82087	6.9299	7.38615	5.58874	6.96203	7.66092
PSI2	XP_021718743.1 uncharacterized protein LOC110686432 [Chenopodium quinoa]	6.38747	6.9694	6.90345	5.49991	6.34795	6.90364	5.68558	6.60514	6.8694
PTI1	XP_021844485.1 pto-interacting protein 1-like [Spinacia oleracea]	5.53959	6.46118	5.92519	4.619	6.46104	6.72904	5.4947	6.52977	6.93894
PUB13	XP_010685786.1 PREDICTED: U-box domain-containing protein 13 [Beta vulgaris subsp. vulgaris] [Beta vulgaris]	3.80426	5.15145	5.56093	3.29616	5.25236	5.76967	3.95038	5.38415	6.07354
PUB27	XP_010680279.1 PREDICTED: U-box domain-containing protein 27 [Beta vulgaris subsp. vulgaris] [Beta vulgaris]	3.62082	3.69455	3.65432	2.97306	4.52394	4.58562	3.56779	4.27784	4.00009
PUMP5	KAH0711409.1 hypothetical protein KY289_007368 [Solanum tuberosum]	5.74427	7.10094	7.44057	5.00432	7.08645	7.85111	5.6493	7.23633	7.38141
Rca	XP_024021526.1 ribulose bisphosphate carboxylase/oxygenase activase, chloroplastic isoform X1 [Morus notabilis]	2.96218	3.54868	3.8335	3.31455	4.11695	4.45477	3.66801	4.05858	4.62749
RCOM_0699480	XP_010683347.1 PREDICTED: glycosyltransferase family 92 protein At1g27200 [Beta vulgaris subsp. vulgaris] [Beta vulgaris]	3.41779	4.00189	3.97948	2.53953	4.05866	4.04474	3.13898	4.24207	4.61906
RECA	XP_021741976.1 DNA repair protein recA homolog 1, chloroplastic [Chenopodium quinoa]	2.94148	3.1117	3.24489	2.74093	3.44135	4.21956	3.4351	3.62164	4.23542
RHM1	XP_031393943.1 trifunctional UDP-glucose 4,6-dehydratase/UDP-4-keto-6-deoxy-D-glucose 3,5-epimerase/UDP-4-keto-L-rhamnose-reductase RHM1-like [Punica granatum]	7.12624	7.68565	7.72234	6.96808	8.2	8.47365	7.46306	8.22205	8.46226
RIBA1	XP_021753231.1 bifunctional riboflavin biosynthesis protein RIBA 1, chloroplastic-like [Chenopodium quinoa]	4.90145	5.90523	5.43736	4.79681	5.79475	6.28235	5.15878	5.97616	6.12247
RMA3	XP_021754864.1 E3 ubiquitin-protein ligase RMA3-like [Chenopodium quinoa]	2.0697	2.778	2.97343	1.93621	3.37281	3.23772	2.97379	3.55324	3.48465
rnf145	KAH7571547.1 hypothetical protein JRO89_XS04G0076400 [Xanthoceras sorbifolium]	0.534062	1.3115	0.944858	0.753605	0.698663	1.50386	0.744161	1.21288	2.17473
ROH1	XP_010680717.1 PREDICTED: uncharacterized protein LOC104895802 [Beta vulgaris subsp. vulgaris] [Beta vulgaris]	5.73156	5.66656	4.86081	4.66749	6.62479	6.11316	4.54893	6.13695	6.3449
RR10	XP_021857818.1 two-component response regulator ORR10-like [Spinacia oleracea]	6.32708	7.42175	6.95328	5.2933	6.41895	7.1069	5.46998	6.87176	6.92536
RR9	XP_010670481.1 PREDICTED: two-component response regulator ORR10 [Beta vulgaris subsp. vulgaris] [Beta vulgaris]	6.34669	8.20465	7.65641	4.27999	6.72058	7.44654	5.26529	7.49851	8.0511
SAG20	GFS33612.1 senescence associated gene 20 [Actinidia rufa]	6.12916	6.71343	6.68403	5.81055	6.51322	7.11821	5.97634	6.86269	7.34209
SAUR77	XP_021721001.1 auxin-responsive protein SAUR41-like [Chenopodium quinoa]	0.345964	2.73097	2.5912	0	0	2.38819	0.493647	2.59526	3.30042
SCL13	XP_010686653.1 PREDICTED: scarecrow-like protein 21 [Beta vulgaris subsp. vulgaris] [Beta vulgaris]	4.97177	5.56068	5.12941	3.74222	6.08108	5.52813	4.32142	5.71315	5.40088
SGR9	XP_021854630.1 E3 ubiquitin-protein ligase SGR9, amyloplastic [Spinacia oleracea]	1.10434	2.49672	2.12565	1.11636	2.26063	4.13783	2.06212	2.1147	2.90939
SKIP27	XP_021839200.1 F-box protein At4g05010-like [Spinacia oleracea]	1.99639	2.61612	1.25157	1.89181	2.75082	2.99023	1.8532	3.46545	2.88557
SKS1	XP_010672024.1 PREDICTED: monocopper oxidase-like protein SKS1 [Beta vulgaris subsp. vulgaris] [Beta vulgaris]	4.1606	5.22959	5.82232	4.11362	5.06402	5.53288	4.47314	4.73341	5.93826
SPEAR3	XP_021741347.1 protein SPEAR3-like [Chenopodium quinoa]	1.06764	0.829444	1.168	0.194087	1.88675	2.05346	0.557778	1.65581	0.848798
SYP121	XP_023921015.1 syntaxin-121-like isoform X2 [Quercus suber]	5.08096	6.23124	5.98748	4.45786	6.13945	6.30914	4.98664	6.32414	6.37016
TH2	XP_010674252.1 PREDICTED: probable aminopyrimidine aminohydrolase, mitochondrial [Beta vulgaris subsp. vulgaris] [Beta vulgaris]	2.90034	3.28983	3.53381	2.61023	3.72225	4.1888	3.28821	3.584	4.0889
THE1	XP_010675594.1 PREDICTED: receptor-like protein kinase THESEUS 1 [Beta vulgaris subsp. vulgaris] [Beta vulgaris]	0.97159	2.76553	3.81034	2.07108	2.86493	3.7914	1.60881	2.90285	4.22766
TPK1	KAF4362260.1 hypothetical protein F8388_008144 [Cannabis sativa]	2.58976	3.64916	3.2107	2.26153	4.4353	4.4987	2.97379	3.8922	4.83562
TPPA	KAH9603302.1 hypothetical protein KSS87_014634 [Heliosperma pusillum]	3.35741	4.61553	5.13763	3.51677	4.50837	5.20332	4.3202	4.13668	5.55634
UGD5	XP_021718411.1 UDP-glucose 6-dehydrogenase 4-like [Chenopodium quinoa]	4.42754	5.37316	5.32056	4.14339	6.00968	6.29278	5.51847	5.50392	5.76702
UGT84A13	XP_021753415.1 gallate 1-beta-glucosyltransferase-like [Chenopodium quinoa]	5.98828	7.14751	7.20436	5.66397	6.81937	7.02293	6.29488	6.81983	7.43826
WNK11	XP_027332316.1 probable serine/threonine-protein kinase WNK11 [Abrus precatorius]	6.65286	7.20704	6.84748	5.65088	6.88317	6.84041	5.91836	6.16621	6.45261
WRKY24	XP_021767151.1 probable WRKY transcription factor 56 [Chenopodium quinoa]	6.61086	7.07816	6.79193	5.52998	6.93887	7.04275	6.11659	6.94479	6.88257
WRKY33	XP_021765953.1 probable WRKY transcription factor 33 [Chenopodium quinoa]	5.75307	5.98235	5.93109	4.57749	6.83098	7.01094	5.64533	6.47408	5.94652
WRKY40	XP_010691587.1 PREDICTED: probable WRKY transcription factor 40 isoform X2 [Beta vulgaris subsp. vulgaris] [Beta vulgaris]	6.51426	7.00521	6.80084	4.89608	7.44273	7.13197	5.69533	7.36336	7.13394
WRKY53	XP_021748208.1 probable WRKY transcription factor 41 [Chenopodium quinoa]	4.47444	5.10383	5.27784	4.13258	6.10024	5.49768	3.51538	5.79766	5.07763
XTH15	XP_010673363.1 PREDICTED: xyloglucan endotransglucosylase/hydrolase 2 [Beta vulgaris subsp. vulgaris] [Beta vulgaris]	2.1551	3.48078	4.11512	3.23741	3.38336	3.49774	2.93338	2.61847	3.79888
XTH16	XP_021860079.1 xyloglucan endotransglucosylase/hydrolase 2-like [Spinacia oleracea]	4.59842	5.90065	6.92749	5.51327	6.39105	6.34255	6.4539	5.57692	6.33233
XTH22	XP_010670334.1 PREDICTED: probable xyloglucan endotransglucosylase/hydrolase protein 23 [Beta vulgaris subsp. vulgaris] [Beta vulgaris]	6.79421	8.54697	8.16767	5.10199	7.8203	7.97122	5.02188	7.83168	8.3234
XTH23	XP_010668001.1 PREDICTED: probable xyloglucan endotransglucosylase/hydrolase protein 23 [Beta vulgaris subsp. vulgaris] [Beta vulgaris]	5.71633	8.17241	7.9759	2.12631	6.86581	7.55977	2.50995	7.29285	8.20693
XTH33	XP_021726996.1 probable xyloglucan endotransglucosylase/hydrolase protein 33 [Chenopodium quinoa]	2.584	4.83152	6.02802	4.35212	4.35177	5.79514	4.22628	5.18289	6.64901
XTH8	XP_010665514.1 PREDICTED: probable xyloglucan endotransglucosylase/hydrolase protein 8 [Beta vulgaris subsp. vulgaris] [Beta vulgaris]	1.76469	2.87125	3.40313	2.38929	3.33099	3.22234	2.04264	2.38156	3.31528
XXT2	XP_010666578.1 PREDICTED: xyloglucan 6-xylosyltransferase 2 [Beta vulgaris subsp. vulgaris] [Beta vulgaris]	3.90304	5.15486	5.04636	3.77284	4.81332	5.22909	3.82151	4.92747	5.4083
ZIP1	XP_021768397.1 zinc transporter 1-like [Chenopodium quinoa]	4.45325	5.37893	4.91327	4.35692	4.60484	5.21851	3.45339	6.01681	5.2182
ZIP10	XP_021726443.1 zinc transporter 7-like [Chenopodium quinoa]	1.33628	1.68975	2.52657	2.31005	2.50487	3.4721	1.94035	3.69711	3.67254

## Sheet: S4
Table S4. mANOVA analysis of raw data in this study.
Figure 1
Figure 2
Figure 3
Figure 4
Figure 5
Figure 6
Figure 7

## Sheet: S5
Table S5. The detailed docking scores and parameters of predicted TFs.
Parameter	PoWRKY33	PoWRKY40	PoWRKY53
​Docking Score (Affinity)​​	-12.3 kcal/mol	-11.7 kcal/mol	-13.1 kcal/mol
​Estimated Ki​	1.1 nM	2.8 nM	0.6 nM
​Interface Area (Å²)​​	855.4	798.2	892.6
​Hydrogen Bonds​	5	4	6
​Salt Bridges​	2	2	3
​Key Binding Residues (PoMPK3)​	ASP-121, LYS-55, ARG-109	ASP-121, ARG-65, GLN-102	ASP-121, ARG-109, LYS-55
Predicted Phosphorylation Sites (WRKY)​	SER-57	THR-312	SER-351, THR-407

## Sheet: S6
Table S6. The melting curve and primer amplification efficiency
Melting curve						Oblique calculating							Amplification efficiency
													oblique	Amplification efficiency
													-3.464	0.943943
													oblique	Amplification efficiency
													-3.5604	0.90927
													oblique	Amplification efficiency
													-3.38	0.976323
													oblique	Amplification efficiency
													-3.4657	0.94331
													oblique	Amplification efficiency
													-3.448	0.949949
													oblique	Amplification efficiency
													-3.4526	0.948215
													oblique	Amplification efficiency
													-3.4214	0.960099
													oblique	Amplification efficiency
													-3.3891	0.972712
													oblique	Amplification efficiency
													-3.442	0.95222
													oblique	Amplification efficiency
													-3.5314	0.919437
													oblique	Amplification efficiency
													-3.404	0.966854
